# Supplementary material for: Clustered microRNAs' coordination in regulating protein-protein interaction network
Source: BMC Syst Biol. 2009 Jun 26;3:65. doi: 10.1186/1752-0509-3-65 (PMC2714305; doi:10.1186/1752-0509-3-65)
Supplement: Additional file 1 — Novel miRNA loci in human, mouse and rat genomes. This files contains the novel miRNA loci we found in human, mouse and rat genomes. We found them through blasting all pre-miRNA sequences of the three species on their whole genomes. These novel loci were used later to identify miRNA clusters. [file 1752-0509-3-65-S1.xls]

## Sheet: Sheet1
Supplementary Table 1			novel miRNA loci in human, mouse and rat genome we found
strand	chromosome	miRNA	position
novel miRNA loci found in human
+	1	mmu-mir-92b rno-mir-92b	153431604
-	1	mmu-mir-761	52074670
-	1	rno-mir-664-1 rno-mir-664-2	218440573
+	2	mmu-mir-684-2	197395878
+	5	mmu-mir-684-2	173922151
-	5	mmu-mir-340 hsa-mir-340	179375003
-	6	mmu-mir-684-1 mmu-mir-684-2	29711318
-	8	mmu-mir-684-2	71061712
+	12	mmu-mir-615	52714002
+	12	mmu-mir-763	64538060
+	13	mmu-mir-759	52282180
-	14	mmu-mir-686	22572684
+	16	mmu-mir-762	30812726
-	16	mmu-mir-328	65793812
-	16	mmu-mir-220	88528911
-	17	mmu-mir-152 rno-mir-152	43469602
-	17	mmu-mir-684-1 mmu-mir-684-2	70675536
+	x	mmu-mir-676	69159425
-	x	mmu-mir-684-1 mmu-mir-684-2	114859029
novel miRNA loci found in mouse
+	1	rno-mir-664-1 rno-mir-664-2	184768554
+	1	mmu-mir-29c hsa-mir-29c rno-mir-29c	194591843
-	1	mmu-mir-205 rno-mir-205	193060182
+	2	hsa-mir-124-3 rno-mir-124-3 mmu-mir-124-3	181394945
-	2	mmu-mir-298 rno-mir-298	174011980
+	3	rno-mir-186 hsa-mir-186 mmu-mir-186	157452437
-	3	mmu-mir-680-2 mmu-mir-680-1	122853997
+	4	hsa-mir-34a mmu-mir-34a rno-mir-34a	149057994
-	4	mmu-mir-200b hsa-mir-200b rno-mir-200b	155045292
-	5	rno-mir-339 mmu-mir-339	138341855
+	6	mmu-mir-680-1 mmu-mir-680-2	133239720
+	7	mmu-mir-692-1 mmu-mir-692-2	140024189
-	7	mmu-mir-483 rno-mir-483	139082276
+	8	hsa-mir-140 rno-mir-140 mmu-mir-140	106151370
-	8	mmu-mir-220 hsa-mir-220b	122061950
+	9	mmu-mir-138-1 rno-mir-138-1	122388274
-	9	mmu-mir-128b hsa-mir-128b rno-mir-128b	111817032
+	10	mmu-mir-684-2 mmu-mir-684-1	129176321
+	11	rno-mir-152 mmu-mir-152	96959426
-	11	mmu-mir-680-2 mmu-mir-680-1	121022302
+	12	hsa-mir-153-2 rno-mir-153 mmu-mir-153	114988157
-	12	mmu-mir-680-2 mmu-mir-680-1	111952408
+	13	mmu-mir-449a rno-mir-449a	110193432
-	13	mmu-mir-680-2 mmu-mir-680-1	97263974
+	14	mmu-mir-20a rno-mir-20a hsa-mir-20a	109449641
-	14	mmu-mir-680-2 mmu-mir-680-1	84600752
+	15	rno-mir-148b mmu-mir-148b hsa-mir-148b	103273790
-	17	mmu-mir-680-2 mmu-mir-680-1	80488982
+	18	mmu-mir-680-1 mmu-mir-680-2	74019258
+	19	mmu-mir-146b hsa-mir-146b	46239396
-	20	mmu-mir-680-2 mmu-mir-680-1	125571176
+	21	mmu-mir-680-1 mmu-mir-680-2	1780457
-	21	mmu-mir-680-2 mmu-mir-680-1	1844406
novel miRNA loci found in rat
+	1	mmu-mir-692-2	7820462
+	1	hsa-mir-801 mmu-mir-801	19846186
+	1	mmu-mir-295	73261921
+	1	mmu-mir-692-2	101203961
+	1	mmu-mir-762	187147065
+	1	mmu-mir-146b hsa-mir-146b	251821110
-	1	hsa-mir-935	64145604
-	1	mmu-mir-295	64351029
-	1	mmu-mir-291b	64352250
-	1	mmu-mir-692-2	96007605
-	1	mmu-mir-692-2	169140618
-	1	mmu-mir-202	199908194
-	1	hsa-mir-675 mmu-mir-675	203011638
+	2	hsa-mir-923	470671
+	2	hsa-mir-923	506908
+	2	hsa-mir-923	615238
+	2	mmu-mir-692-1 mmu-mir-692-2	24765990
+	2	hsa-mir-582 mmu-mir-582	40634479
+	2	mmu-mir-449c	44344970
+	2	mmu-mir-449b	44346397
+	2	hsa-mir-551b mmu-mir-551b	114040836
-	2	hsa-mir-923	133097
-	2	hsa-mir-923	848314
-	2	hsa-mir-923	1051457
-	2	mmu-mir-703	19487200
-	2	mmu-mir-692-2	61918400
+	3	mmu-mir-684-1	74350955
-	3	hsa-mir-923	552819
-	3	hsa-mir-923	553588
-	3	hsa-mir-923	555257
-	3	mmu-mir-703	2406881
-	3	mmu-mir-670	78566377
-	3	mmu-mir-703	145012269
+	4	mmu-mir-490	64091517
-	4	mmu-mir-684-2	9375766
-	4	mmu-mir-653	28531443
-	4	hsa-mir-592 mmu-mir-592	54931434
-	4	mmu-mir-704	76214008
-	4	hsa-mir-801 mmu-mir-801	112391593
-	4	hsa-mir-200c mmu-mir-200c rno-mir-200c	161086348
+	5	mmu-mir-684-2 mmu-mir-684-1	15326323
+	5	mmu-mir-761	130371644
+	5	mmu-mir-692-2	152856650
-	5	mmu-mir-684-1 mmu-mir-684-2	51533740
-	5	mmu-mir-876 hsa-mir-876	53435132
-	5	mmu-mir-682	146460786
-	5	mmu-mir-200b hsa-mir-200b rno-mir-200b	172909575
+	6	hsa-mir-801 mmu-mir-801	108733643
+	6	mmu-mir-684-2	118078972
+	6	mmu-mir-665	134183475
+	6	mmu-mir-679	134401279
+	6	mmu-mir-666	134403208
+	6	mmu-mir-667	134406687
+	6	hsa-mir-544 mmu-mir-544	134416440
+	6	hsa-mir-668 mmu-mir-668	134422413
+	6	mmu-mir-453	134423234
+	6	mmu-mir-496	134426555
-	6	mmu-mir-692-2	76156372
-	6	mmu-mir-684-1 mmu-mir-684-2	108172086
+	7	mmu-mir-692-2	13799810
+	7	mmu-mir-615	141857271
-	7	mmu-mir-682	9687089
-	7	mmu-mir-763	59742340
-	7	mmu-mir-703	67380764
-	7	hsa-mir-875	71210041
-	7	mmu-mir-682	119818583
+	8	mmu-mir-682	74732805
-	8	mmu-mir-684-1 mmu-mir-684-2	30837545
-	8	mmu-mir-703	83482821
-	8	mmu-mir-692-2 mmu-mir-692-1	125555525
+	9	hsa-mir-801 mmu-mir-801	24921670
+	10	mmu-mir-682	10800047
+	10	mmu-mir-692-2	45791841
+	10	mmu-mir-682	73253957
+	10	mmu-mir-682	79698342
+	10	hsa-mir-801 mmu-mir-801	96517913
-	10	mmu-mir-682	64348395
-	10	mmu-mir-684-1 mmu-mir-684-2	105622715
+	11	mmu-mir-802	33594709
+	11	mmu-mir-684-1 mmu-mir-684-2	34523918
+	11	mmu-mir-684-2 mmu-mir-684-1	81438280
-	11	mmu-mir-682	36479188
-	11	mmu-mir-568	58701619
+	12	mmu-mir-702	20851160
+	12	mmu-mir-721	21405912
-	12	mmu-mir-701	45640565
+	13	mmu-mir-682	49846089
+	13	mmu-mir-703	71253022
+	13	mmu-mir-692-2	86747053
+	13	mmu-mir-29c hsa-mir-29c rno-mir-29c	111162096
+	14	mmu-mir-216b hsa-mir-216b	109681396
+	15	mmu-mir-759	61013450
-	15	mmu-mir-686	32709115
-	15	mmu-mir-208b hsa-mir-208b	33093811
-	15	mmu-mir-719	39343175
-	15	mmu-mir-687	53856743
+	16	hsa-mir-801 mmu-mir-801	45228171
+	16	mmu-mir-692-2	82149350
+	17	mmu-mir-511	88452326
-	17	mmu-mir-692-2	47397301
-	17	mmu-mir-684-1 mmu-mir-684-2	50919618
+	18	mmu-mir-694	62353661
-	18	mmu-mir-682	71207805
-	19	mmu-mir-220 hsa-mir-220b	53755424
+	20	mmu-mir-678	12817060
+	20	mmu-mir-682	27545882
+	20	mmu-mir-682	47408309
+	21	mmu-mir-362 hsa-mir-362	27383916
+	21	mmu-mir-692-2	63234476
+	21	mmu-mir-676	88451623
+	21	mmu-mir-703	156097800
-	21	mmu-mir-682	22933809
-	21	mmu-mir-764	31260810
-	21	hsa-mir-801 mmu-mir-801	32367047
-	21	hsa-mir-18b mmu-mir-18b	139814789
-	21	mmu-mir-450b	140068305
-	21	mmu-mir-450a-2	140068593
-	21	mmu-mir-504 hsa-mir-504	144317340
-	21	mmu-mir-201	154242647
-	21	mmu-mir-509	154264499
-	21	mmu-mir-718	160043678
+	23	hsa-mir-923	441980
+	23	hsa-mir-923	11147052
+	23	hsa-mir-923	11269952
+	23	hsa-mir-923	18976210
+	23	hsa-mir-923	19388494
+	23	hsa-mir-923	21163688
+	23	hsa-mir-923	23407627
+	23	hsa-mir-923	66172193
+	23	hsa-mir-923	66304826
+	23	hsa-mir-923	72245651
+	23	hsa-mir-923	72550736
+	23	hsa-mir-923	73495236
+	23	hsa-mir-923	74208458
-	23	hsa-mir-923	4779416
-	23	hsa-mir-923	7030663
-	23	hsa-mir-923	7119086
-	23	hsa-mir-923	7271194
-	23	hsa-mir-923	7416156
-	23	hsa-mir-923	7633338
-	23	hsa-mir-923	8035824
-	23	hsa-mir-923	17540212
-	23	hsa-mir-923	18782886
-	23	hsa-mir-923	21964446
-	23	hsa-mir-923	58235645
-	23	hsa-mir-923	58680165
-	23	hsa-mir-923	60936723
-	23	hsa-mir-923	62131070
-	23	hsa-mir-923	72663270
-	23	hsa-mir-923	72691613
-	23	hsa-mir-923	72693339
-	23	hsa-mir-923	72871755
