# Supplementary material for: Clustered microRNAs' coordination in regulating protein-protein interaction network
Source: BMC Syst Biol. 2009 Jun 26;3:65. doi: 10.1186/1752-0509-3-65 (PMC2714305; doi:10.1186/1752-0509-3-65)
Supplement: Additional file 2 — miRNA clusters found in human, mouse and rat genomes. This files contains two parts. Table 2a contains the miRNA clusters we found in human, mouse and rat genomes and their positions. Table 2b contains the miRNA clusters in which miRNAs have been mapped to their families according to miRBase's assignment. In this table 17 miRNA clusters, in which we have found significant coordination among miRNAs, are marked with red asterisk. Literature supports for the function of 15 of them are also listed. [file 1752-0509-3-65-S2.xls]

## Sheet: miRNA genes
Supplementary Table 2a			miRNA clusters found in human, mouse and rat genome
strand	chromosome	clustered miRNAs
miRNA clusters found in human
+	1	hsa-mir-200b/rno-mir-200b/mmu-mir-200b hsa-mir-200a/mmu-mir-200a/rno-mir-200a hsa-mir-429
+	1	mmu-mir-30e/hsa-mir-30e/rno-mir-30e mmu-mir-30c-1/hsa-mir-30c-1/rno-mir-30c-1
-	1	rno-mir-214/hsa-mir-214/mmu-mir-214 mmu-mir-199a-2/rno-mir-199a/hsa-mir-199a-2
-	1	mmu-mir-181b-1/hsa-mir-181b-1/rno-mir-181b-1 mmu-mir-181a-1/rno-mir-181a-1/hsa-mir-181a-1
-	1	mmu-mir-29c/hsa-mir-29c/rno-mir-29c hsa-mir-29b-2/mmu-mir-29b-2/rno-mir-29b-2
-	1	hsa-mir-215 hsa-mir-194-1
-	2	hsa-mir-217 mmu-mir-216a/hsa-mir-216a hsa-mir-216b/mmu-mir-216b
-	2	hsa-mir-663 hsa-mir-560
+	3	hsa-mir-15b/rno-mir-15b/mmu-mir-15b rno-mir-16/mmu-mir-16-2/hsa-mir-16-2
-	3	rno-mir-425/mmu-mir-425/hsa-mir-425 mmu-mir-191/rno-mir-191/hsa-mir-191
-	3	hsa-let-7g/mmu-let-7g mmu-mir-135a-1/hsa-mir-135a-1
-	4	hsa-mir-367 mmu-mir-302d/hsa-mir-302d mmu-mir-302a/hsa-mir-302a hsa-mir-302c hsa-mir-302b
+	5	hsa-mir-143/rno-mir-143/mmu-mir-143 hsa-mir-145/rno-mir-145/mmu-mir-145
-	5	hsa-mir-449a mmu-mir-449b/hsa-mir-449b
+	6	mmu-mir-220/hsa-mir-220b hsa-mir-220b mmu-mir-220/hsa-mir-220b
+	6	hsa-mir-206 hsa-mir-133b/rno-mir-133b
-	6	hsa-mir-30c-2/mmu-mir-30c-2/rno-mir-30c-2 rno-mir-30a/hsa-mir-30a/mmu-mir-30a
-	7	mmu-mir-653/hsa-mir-653 hsa-mir-489
-	7	hsa-mir-25/mmu-mir-25/rno-mir-25 hsa-mir-93/mmu-mir-93/rno-mir-93 mmu-mir-106b/hsa-mir-106b/rno-mir-106b
-	7	mmu-mir-182/rno-mir-182/hsa-mir-182 hsa-mir-96/mmu-mir-96/rno-mir-96 mmu-mir-183/rno-mir-183/hsa-mir-183
-	7	hsa-mir-29a/mmu-mir-29a/rno-mir-29a mmu-mir-29b-1/hsa-mir-29b-1/rno-mir-29b-1
-	8	hsa-mir-599 mmu-mir-875/hsa-mir-875
-	8	rno-mir-30b/mmu-mir-30b/hsa-mir-30b hsa-mir-30d
+	9	mmu-let-7a-1/rno-let-7a-1/hsa-let-7f-2/mmu-let-7f-2/rno-let-7f-2/hsa-let-7a-1 mmu-let-7f-1/rno-let-7f-1/hsa-let-7f-1 mmu-let-7d/rno-let-7d/hsa-let-7d
+	9	hsa-mir-23b/rno-mir-23b/mmu-mir-23b hsa-mir-27b/rno-mir-27b/mmu-mir-27b hsa-mir-24-1/mmu-mir-24-1/rno-mir-24-1
+	9	hsa-mir-181a-2 hsa-mir-181b-2/mmu-mir-181b-2/rno-mir-181b-2
-	9	mmu-mir-876/hsa-mir-876 mmu-mir-873/hsa-mir-873/rno-mir-873
+	11	mmu-mir-34b/hsa-mir-34b/rno-mir-34b mmu-mir-34c/hsa-mir-34c/rno-mir-34c
-	11	mmu-mir-192/rno-mir-192/hsa-mir-192 hsa-mir-194-2
-	11	hsa-mir-125b-1/mmu-mir-125b-1/rno-mir-125b-1 hsa-let-7a-2/rno-let-7a-2/mmu-let-7a-2 hsa-mir-100/mmu-mir-100
+	12	hsa-mir-200c/mmu-mir-200c/rno-mir-200c hsa-mir-141/mmu-mir-141
+	12	hsa-mir-196a-2/rno-mir-196a/mmu-mir-196a-2 mmu-mir-615
+	13	hsa-mir-17/mmu-mir-17/rno-mir-17-1 mmu-mir-18a/rno-mir-18a/hsa-mir-18a/hsa-mir-18b hsa-mir-19a/mmu-mir-19a/rno-mir-19a mmu-mir-20a/rno-mir-20a/hsa-mir-20a hsa-mir-19b-1/mmu-mir-19b-1/rno-mir-19b-1 hsa-mir-92a-1/mmu-mir-92a-1/rno-mir-92a-1
-	13	hsa-mir-16-1/mmu-mir-16-1 hsa-mir-15a/mmu-mir-15a
+	14	hsa-mir-770 hsa-mir-493/rno-mir-493/mmu-mir-493 rno-mir-337/mmu-mir-337/hsa-mir-337 hsa-mir-665 hsa-mir-431/mmu-mir-431/rno-mir-431 mmu-mir-433/hsa-mir-433/rno-mir-433 hsa-mir-127/rno-mir-127/mmu-mir-127 hsa-mir-432 hsa-mir-136/rno-mir-136/mmu-mir-136 hsa-mir-370/rno-mir-370
+	14	rno-mir-379/hsa-mir-379/mmu-mir-379 mmu-mir-411/hsa-mir-411/rno-mir-411 mmu-mir-299/hsa-mir-299/rno-mir-299 rno-mir-380/hsa-mir-380/mmu-mir-380 rno-mir-323/mmu-mir-323/hsa-mir-323 hsa-mir-758/mmu-mir-758/rno-mir-758 hsa-mir-329-2/hsa-mir-329-1 hsa-mir-329-2/hsa-mir-329-1 hsa-mir-494/mmu-mir-494/rno-mir-494 hsa-mir-543/mmu-mir-543/rno-mir-543 hsa-mir-495/rno-mir-495/mmu-mir-495 hsa-mir-376b/mmu-mi…
-	14	hsa-mir-208/mmu-mir-208/rno-mir-208 mmu-mir-208b/hsa-mir-208b
+	16	hsa-mir-193b/mmu-mir-193b hsa-mir-365-1/mmu-mir-365-1
+	17	hsa-mir-193a hsa-mir-365-2/mmu-mir-365-2/rno-mir-365
-	17	mmu-mir-132/hsa-mir-132/rno-mir-132 mmu-mir-212/rno-mir-212/hsa-mir-212
-	17	rno-mir-195/hsa-mir-195 rno-mir-497/mmu-mir-497/hsa-mir-497
-	17	hsa-mir-451 mmu-mir-144/rno-mir-144/hsa-mir-144
-	17	mmu-mir-10a/rno-mir-10a/hsa-mir-10a hsa-mir-196a-1/rno-mir-196c
-	17	hsa-mir-454 hsa-mir-301a
-	17	hsa-mir-657 hsa-mir-338
-	18	mmu-mir-133a-1/rno-mir-133a/hsa-mir-133a-1 mmu-mir-1-2/rno-mir-1/hsa-mir-1-2
+	19	hsa-mir-181c/rno-mir-181c/mmu-mir-181c hsa-mir-181d/rno-mir-181d/mmu-mir-181d
+	19	mmu-mir-99b/hsa-mir-99b/rno-mir-99b mmu-let-7e/rno-let-7e/hsa-let-7e hsa-mir-125a/rno-mir-125a/mmu-mir-125a
+	19	hsa-mir-512-2/hsa-mir-512-1 hsa-mir-512-2/hsa-mir-512-1 hsa-mir-498 hsa-mir-520e hsa-mir-515-1/hsa-mir-515-2 hsa-mir-519e hsa-mir-520f/hsa-mir-520c/hsa-mir-519b/hsa-mir-520b hsa-mir-515-1/hsa-mir-515-2 hsa-mir-519c/hsa-mir-519a-2/hsa-mir-519a-1/hsa-mir-526b/hsa-mir-519b/hsa-mir-518f/hsa-mir-520b hsa-mir-520a hsa-mir-526b/hsa-mir-526a-1/hsa-mir-519b hsa-mir-519b/hsa-mir-518b/hsa-mir-520e/hsa-mir-5…
-	19	hsa-mir-24-2 hsa-mir-27a/mmu-mir-27a/rno-mir-27a mmu-mir-23a/hsa-mir-23a/rno-mir-23a
+	20	mmu-mir-1-1/hsa-mir-1-1 hsa-mir-133a-2/hsa-mir-133a-1/rno-mir-133a/mmu-mir-133a-1
+	20	hsa-mir-941-4/hsa-mir-941-1/hsa-mir-941-2/hsa-mir-941-3/hsa-mir-941-4/hsa-mir-941-1/hsa-mir-941-2/hsa-mir-941-3/hsa-mir-941-4/hsa-mir-941-1/hsa-mir-941-2/hsa-mir-941-3/hsa-mir-941-4/hsa-mir-941-1/hsa-mir-941-2/hsa-mir-941-3/hsa-mir-941-4/hsa-mir-941-1/hsa-mir-941-2/hsa-mir-941-3 hsa-mir-941-4/hsa-mir-941-1/hsa-mir-941-2/hsa-mir-941-3/hsa-mir-941-4/hsa-mir-941-1/hsa-mir-941-2/hsa-mir-941-3/hsa-mir…
-	20	hsa-mir-663 hsa-mir-560
-	20	hsa-mir-296 hsa-mir-298
+	21	hsa-mir-99a/rno-mir-99a/mmu-mir-99a mmu-let-7c-1/rno-let-7c-1/hsa-let-7c hsa-mir-125b-2/rno-mir-125b-2/mmu-mir-125b-2
+	22	mmu-mir-301b/hsa-mir-301b/rno-mir-301b hsa-mir-130b
+	22	hsa-mir-650 hsa-mir-650
+	22	hsa-mir-650 hsa-mir-650 hsa-mir-650 hsa-mir-650 hsa-mir-650 hsa-mir-650 hsa-mir-650
+	22	mmu-let-7c-2/rno-let-7c-2/hsa-let-7a-3 rno-let-7b/hsa-let-7b/mmu-let-7b
-	22	hsa-mir-658 hsa-mir-659
+	X	hsa-mir-532/mmu-mir-532 hsa-mir-188/rno-mir-188/mmu-mir-188 hsa-mir-566 hsa-mir-502/hsa-mir-500 hsa-mir-362/mmu-mir-362 hsa-mir-501 hsa-mir-660 hsa-mir-502/hsa-mir-500/rno-mir-500
-	X	mmu-mir-221/hsa-mir-221/rno-mir-221 mmu-mir-222/hsa-mir-222
-	X	hsa-mir-98 hsa-let-7a-1/hsa-let-7f-2/mmu-let-7f-2/rno-let-7f-2
-	X	mmu-mir-421/rno-mir-421/hsa-mir-421 rno-mir-374/hsa-mir-374b/mmu-mir-374
-	X	hsa-mir-545 hsa-mir-374a
-	X	hsa-mir-363/rno-mir-363 hsa-mir-92a-2/mmu-mir-92a-2 mmu-mir-19b-2/hsa-mir-19b-2/rno-mir-19b-2 hsa-mir-20b hsa-mir-18a/hsa-mir-18b/mmu-mir-18b mmu-mir-106a/rno-mir-17-2/hsa-mir-106a
-	X	hsa-mir-450b hsa-mir-450a-1 hsa-mir-450b/hsa-mir-450a-2 rno-mir-542/mmu-mir-542/hsa-mir-542 hsa-mir-503/rno-mir-503 hsa-mir-424
-	X	hsa-mir-890 hsa-mir-888 hsa-mir-892a hsa-mir-892b hsa-mir-891b hsa-mir-891a
-	X	hsa-mir-513-2/hsa-mir-513-1 hsa-mir-513-2/hsa-mir-513-1 hsa-mir-513-2/hsa-mir-513-1 hsa-mir-513-1/hsa-mir-513-2 hsa-mir-506 hsa-mir-507 hsa-mir-508 hsa-mir-509-3/hsa-mir-509-1/hsa-mir-509-2 hsa-mir-509-3/hsa-mir-509-1/hsa-mir-509-2 hsa-mir-509-3/hsa-mir-509-1/hsa-mir-509-2 hsa-mir-510 hsa-mir-514-2/hsa-mir-514-3/hsa-mir-514-1 hsa-mir-514-2/hsa-mir-514-3/hsa-mir-514-1 hsa-mir-514-2/hsa-mir-514-3/h…
-	X	hsa-mir-224/mmu-mir-224/rno-mir-224 hsa-mir-452/mmu-mir-452
-	X	hsa-mir-105-1/hsa-mir-105-2 hsa-mir-767 hsa-mir-105-1/hsa-mir-105-2
miRNA clusters found in mouse
+	1	rno-mir-206/mmu-mir-206 mmu-mir-133b/rno-mir-133b
+	1	hsa-mir-30a/mmu-mir-30a/rno-mir-30a mmu-mir-30c-2/rno-mir-30c-2/hsa-mir-30c-2
+	1	hsa-mir-181a-1/rno-mir-181a-1/mmu-mir-181a-1 mmu-mir-181b-1
+	1	mmu-mir-199a-2/rno-mir-199a/hsa-mir-199a-2 hsa-mir-214/mmu-mir-214/rno-mir-214
+	1	rno-mir-194-1/mmu-mir-194-1 mmu-mir-215
+	1	hsa-mir-29b-2/mmu-mir-29b-2/rno-mir-29b-2 mmu-mir-29c/hsa-mir-29c/rno-mir-29c
+	2	mmu-mir-669a-2/mmu-mir-669a-1 mmu-mir-466b-2/mmu-mir-466b-3 mmu-mir-467e mmu-mir-466b-2/mmu-mir-466a/mmu-mir-466b-3 mmu-mir-669a-3/mmu-mir-669a-2/mmu-mir-669a-1 mmu-mir-467e mmu-mir-466b-2/mmu-mir-466a/mmu-mir-466b-3 mmu-mir-669a-3/mmu-mir-669a-2/mmu-mir-669a-1 mmu-mir-467e mmu-mir-466b-2/mmu-mir-466a/mmu-mir-466b-3 mmu-mir-669a-3/mmu-mir-669a-2/mmu-mir-669a-1 mmu-mir-466a/mmu-mir-466b-3/mmu-mir-…
+	2	mmu-mir-1-1/hsa-mir-1-1 mmu-mir-133a-2/hsa-mir-133a-2/rno-mir-133a/mmu-mir-133a-1
-	2	hsa-mir-129-2/mmu-mir-129-2/rno-mir-129-2 mmu-mir-670
-	2	mmu-mir-296 mmu-mir-298/rno-mir-298
+	3	rno-mir-15b/hsa-mir-15b/mmu-mir-15b mmu-mir-16-2/rno-mir-16/hsa-mir-16-2
+	3	mmu-mir-302b mmu-mir-302c mmu-mir-302a/hsa-mir-302a mmu-mir-302d mmu-mir-367/hsa-mir-367
-	3	mmu-mir-720 mmu-mir-720
+	4	mmu-mir-697 mmu-mir-680-1/mmu-mir-680-2 mmu-mir-698
-	4	hsa-mir-876/mmu-mir-876 mmu-mir-873/hsa-mir-873/rno-mir-873
-	4	mmu-mir-30c-1/hsa-mir-30c-1/rno-mir-30c-1 mmu-mir-30e/hsa-mir-30e/rno-mir-30e
-	4	mmu-mir-429/rno-mir-429 hsa-mir-200a/mmu-mir-200a/rno-mir-200a mmu-mir-200b/hsa-mir-200b/rno-mir-200b
-	5	hsa-mir-25/mmu-mir-25/rno-mir-25 hsa-mir-93/mmu-mir-93/rno-mir-93 mmu-mir-106b/hsa-mir-106b/rno-mir-106b
-	6	mmu-mir-653 mmu-mir-489/rno-mir-489
-	6	mmu-mir-182/rno-mir-182 hsa-mir-96/mmu-mir-96/rno-mir-96 mmu-mir-183/hsa-mir-183/rno-mir-183
-	6	hsa-mir-29a/mmu-mir-29a/rno-mir-29a mmu-mir-29b-1/hsa-mir-29b-1/rno-mir-29b-1
-	6	mmu-mir-141/rno-mir-141 hsa-mir-200c/mmu-mir-200c/rno-mir-200c
+	8	mmu-mir-23a/hsa-mir-23a/rno-mir-23a mmu-mir-27a/rno-mir-27a/hsa-mir-27a mmu-mir-24-2/rno-mir-24-2
-	8	mmu-mir-181d/rno-mir-181d mmu-mir-181c/rno-mir-181c
+	9	mmu-mir-100/rno-mir-100 mmu-let-7a-2/rno-let-7a-2/hsa-let-7a-2 hsa-mir-125b-1/mmu-mir-125b-1/rno-mir-125b-1
+	9	mmu-mir-135a-1/hsa-mir-135a-1 mmu-let-7g/hsa-let-7g
+	9	hsa-mir-191/rno-mir-191/mmu-mir-191 hsa-mir-425/mmu-mir-425/rno-mir-425
-	9	mmu-mir-34c/hsa-mir-34c/rno-mir-34c mmu-mir-34b/hsa-mir-34b/rno-mir-34b
+	10	mmu-mir-26a-2/hsa-mir-26a-2 mmu-mir-546
+	11	mmu-mir-216b/hsa-mir-216b hsa-mir-216a/rno-mir-216a/mmu-mir-216a mmu-mir-217
+	11	hsa-mir-497/mmu-mir-497/rno-mir-497 mmu-mir-195/rno-mir-195/hsa-mir-195
+	11	rno-mir-212/hsa-mir-212/mmu-mir-212 hsa-mir-132/rno-mir-132/mmu-mir-132
+	11	rno-mir-144/mmu-mir-144 mmu-mir-451/rno-mir-451
+	11	rno-mir-193/hsa-mir-193a/mmu-mir-193 hsa-mir-365-2/mmu-mir-365-2/rno-mir-365
+	11	mmu-mir-196a-1/rno-mir-196c/hsa-mir-196a-1 mmu-mir-10a/rno-mir-10a/hsa-mir-10a
+	12	mmu-mir-770/rno-mir-770 mmu-mir-673/rno-mir-673 hsa-mir-493/rno-mir-493/mmu-mir-493 mmu-mir-337/rno-mir-337/hsa-mir-337 rno-mir-540/mmu-mir-540 mmu-mir-665 rno-mir-431/mmu-mir-431/hsa-mir-431 mmu-mir-433/hsa-mir-433/rno-mir-433 rno-mir-127/hsa-mir-127/mmu-mir-127 mmu-mir-434/rno-mir-434 hsa-mir-136/rno-mir-136/mmu-mir-136 mmu-mir-370/rno-mir-370
+	12	mmu-mir-882 rno-mir-379/hsa-mir-379/mmu-mir-379 mmu-mir-411/hsa-mir-411/rno-mir-411 mmu-mir-299/hsa-mir-299/rno-mir-299 rno-mir-380/hsa-mir-380/mmu-mir-380 rno-mir-323/mmu-mir-323/hsa-mir-323 mmu-mir-758/rno-mir-758 mmu-mir-494/rno-mir-494/hsa-mir-494 mmu-mir-679 mmu-mir-666 rno-mir-543/mmu-mir-543/hsa-mir-543 hsa-mir-495/rno-mir-495/mmu-mir-495 mmu-mir-667 mmu-mir-376c/rno-mir-376c/hsa-mir-376c …
+	13	rno-mir-23b/hsa-mir-23b/mmu-mir-23b hsa-mir-27b/rno-mir-27b/mmu-mir-27b hsa-mir-24-1/mmu-mir-24-1/rno-mir-24-1
+	13	mmu-mir-449c mmu-mir-449b mmu-mir-449a/rno-mir-449a
-	13	hsa-let-7d/rno-let-7d/mmu-let-7d hsa-let-7f-1/mmu-let-7f-1/rno-let-7f-1 hsa-let-7a-1/hsa-let-7f-2/mmu-let-7f-2/rno-let-7f-2/mmu-let-7a-1/rno-let-7a-1
+	14	hsa-mir-17/mmu-mir-17/rno-mir-17-1 mmu-mir-18a/rno-mir-18a/hsa-mir-18a hsa-mir-19a/mmu-mir-19a/rno-mir-19a mmu-mir-20a/rno-mir-20a/hsa-mir-20a
-	14	hsa-mir-208/mmu-mir-208/rno-mir-208 mmu-mir-208b/hsa-mir-208b
-	14	hsa-mir-16-1/mmu-mir-16-1 hsa-mir-15a/mmu-mir-15a
+	15	mmu-let-7c-2/rno-let-7c-2/hsa-let-7a-3 mmu-let-7b/hsa-let-7b/rno-let-7b
+	15	hsa-mir-196a-2/rno-mir-196a/mmu-mir-196a-2 mmu-mir-615
-	15	rno-mir-30b/hsa-mir-30b/mmu-mir-30b hsa-mir-30d/mmu-mir-30d/rno-mir-30d
+	16	mmu-mir-193b/hsa-mir-193b hsa-mir-365-1/mmu-mir-365-1
+	16	hsa-mir-99a/rno-mir-99a/mmu-mir-99a mmu-let-7c-1/rno-let-7c-1/hsa-let-7c hsa-mir-125b-2/rno-mir-125b-2/mmu-mir-125b-2
-	16	mmu-mir-130b/rno-mir-130b hsa-mir-301b/rno-mir-301b/mmu-mir-301b
+	17	mmu-mir-99b/hsa-mir-99b/rno-mir-99b mmu-let-7e/rno-let-7e/hsa-let-7e rno-mir-125a/hsa-mir-125a/mmu-mir-125a
+	17	mmu-mir-696 mmu-mir-715
-	18	mmu-mir-133a-1/hsa-mir-133a-1/rno-mir-133a mmu-mir-1-2/hsa-mir-1-2/rno-mir-1
-	18	mmu-mir-145/hsa-mir-145/rno-mir-145 mmu-mir-143/hsa-mir-143/rno-mir-143
+	19	mmu-mir-194-2/rno-mir-194-2 rno-mir-192/mmu-mir-192/hsa-mir-192
+	X	hsa-let-7f-2/mmu-let-7f-2/rno-let-7f-2/hsa-let-7a-1 hsa-mir-98/mmu-mir-98/rno-mir-98
-	X	rno-mir-500/hsa-mir-502/mmu-mir-500 rno-mir-501/mmu-mir-501 hsa-mir-362/mmu-mir-362 mmu-mir-188/rno-mir-188/hsa-mir-188 rno-mir-532/mmu-mir-532
-	X	mmu-mir-221/hsa-mir-221/rno-mir-221 mmu-mir-222/rno-mir-222
-	X	mmu-mir-363/rno-mir-363 mmu-mir-92a-2/rno-mir-92a-2 mmu-mir-19b-2/hsa-mir-19b-2/rno-mir-19b-2 rno-mir-20b/mmu-mir-20b hsa-mir-18b/mmu-mir-18b mmu-mir-106a/rno-mir-17-2/hsa-mir-106a
-	X	mmu-mir-450b mmu-mir-450a-1 mmu-mir-450a-2 rno-mir-542/hsa-mir-542/mmu-mir-542 mmu-mir-351 mmu-mir-503/rno-mir-503 rno-mir-322/mmu-mir-322
-	X	mmu-mir-743a mmu-mir-743b/rno-mir-743b mmu-mir-742/rno-mir-742 rno-mir-883/mmu-mir-883a mmu-mir-883b mmu-mir-471/rno-mir-471 mmu-mir-741 mmu-mir-463 mmu-mir-880 mmu-mir-878/rno-mir-878 mmu-mir-881 mmu-mir-871/hsa-mir-871/rno-mir-871 mmu-mir-470 mmu-mir-465a/mmu-mir-465b-1/mmu-mir-465b-2/mmu-mir-465c-1/mmu-mir-465c-2 mmu-mir-465a/mmu-mir-465b-1/mmu-mir-465b-2 mmu-mir-465a/mmu-mir-465b-1/mmu-mir-46…
-	X	mmu-mir-201 mmu-mir-547 mmu-mir-509
-	X	hsa-mir-224/mmu-mir-224/rno-mir-224 hsa-mir-452/mmu-mir-452
-	X	mmu-mir-421/rno-mir-421/hsa-mir-421 rno-mir-374/hsa-mir-374b/mmu-mir-374
-	X	rno-mir-384/hsa-mir-384/mmu-mir-384 hsa-mir-325/rno-mir-325/mmu-mir-325
miRNA clusters found in rat
+	1	mmu-mir-99b/hsa-mir-99b/rno-mir-99b mmu-let-7e/rno-let-7e/hsa-let-7e rno-mir-125a/hsa-mir-125a/mmu-mir-125a
+	1	mmu-mir-194-2/rno-mir-194-2 rno-mir-192/hsa-mir-192/mmu-mir-192
-	1	mmu-mir-295 mmu-mir-291b mmu-mir-292/rno-mir-292 rno-mir-291a rno-mir-290
+	2	hsa-mir-923 hsa-mir-923
+	2	mmu-mir-449c mmu-mir-449b mmu-mir-449a/rno-mir-449a
+	2	rno-mir-15b/hsa-mir-15b/mmu-mir-15b rno-mir-16/mmu-mir-16-2/hsa-mir-16-2
-	3	hsa-mir-923 hsa-mir-923 hsa-mir-923
-	3	hsa-mir-129-2/mmu-mir-129-2/rno-mir-129-2 mmu-mir-670
-	3	rno-mir-296 mmu-mir-298/rno-mir-298
-	4	mmu-mir-653 mmu-mir-489/rno-mir-489
-	4	hsa-mir-96/mmu-mir-96/rno-mir-96 mmu-mir-183/hsa-mir-183/rno-mir-183
-	4	hsa-mir-29a/mmu-mir-29a/rno-mir-29a mmu-mir-29b-1/hsa-mir-29b-1/rno-mir-29b-1
-	4	mmu-mir-141/rno-mir-141 hsa-mir-200c/mmu-mir-200c/rno-mir-200c
-	5	mmu-mir-876/hsa-mir-876 mmu-mir-873/hsa-mir-873/rno-mir-873
-	5	mmu-mir-30c-1/hsa-mir-30c-1/rno-mir-30c-1 mmu-mir-30e/hsa-mir-30e/rno-mir-30e
-	5	mmu-mir-429/rno-mir-429 hsa-mir-200a/mmu-mir-200a/rno-mir-200a mmu-mir-200b/hsa-mir-200b/rno-mir-200b
+	6	mmu-mir-770/rno-mir-770 mmu-mir-673/rno-mir-673 hsa-mir-493/rno-mir-493/mmu-mir-493 mmu-mir-337/rno-mir-337/hsa-mir-337 rno-mir-540/mmu-mir-540 mmu-mir-665 rno-mir-431/mmu-mir-431/hsa-mir-431 mmu-mir-433/hsa-mir-433/rno-mir-433 rno-mir-127/hsa-mir-127/mmu-mir-127 mmu-mir-434/rno-mir-434 hsa-mir-136/rno-mir-136/mmu-mir-136 hsa-mir-370/mmu-mir-370/rno-mir-370
+	6	rno-mir-379/hsa-mir-379/mmu-mir-379 mmu-mir-411/hsa-mir-411/rno-mir-411 mmu-mir-299/hsa-mir-299/rno-mir-299 rno-mir-380/hsa-mir-380/mmu-mir-380 rno-mir-323/mmu-mir-323/hsa-mir-323 mmu-mir-758/rno-mir-758 mmu-mir-494/rno-mir-494/hsa-mir-494 mmu-mir-679 mmu-mir-666 rno-mir-543/mmu-mir-543/hsa-mir-543 hsa-mir-495/rno-mir-495/mmu-mir-495 mmu-mir-667 mmu-mir-376c/rno-mir-376c/hsa-mir-376c hsa-mir-376b…
+	7	mmu-let-7c-2/rno-let-7c-2/hsa-let-7a-3 rno-let-7b/hsa-let-7b/mmu-let-7b
+	7	rno-mir-196a/hsa-mir-196a-2/mmu-mir-196a-2 mmu-mir-615
-	7	hsa-mir-30b/rno-mir-30b/mmu-mir-30b hsa-mir-30d/mmu-mir-30d/rno-mir-30d
+	8	mmu-mir-100/rno-mir-100 rno-let-7a-2/mmu-let-7a-2/hsa-let-7a-2 hsa-mir-125b-1/mmu-mir-125b-1/rno-mir-125b-1
+	8	hsa-mir-191/rno-mir-191/mmu-mir-191 hsa-mir-425/mmu-mir-425/rno-mir-425
-	8	mmu-mir-34c/hsa-mir-34c/rno-mir-34c mmu-mir-34b/hsa-mir-34b/rno-mir-34b
+	9	rno-mir-206/mmu-mir-206 mmu-mir-133b/rno-mir-133b
+	9	rno-mir-30a/hsa-mir-30a/mmu-mir-30a mmu-mir-30c-2/rno-mir-30c-2/hsa-mir-30c-2
+	10	hsa-mir-497/mmu-mir-497/rno-mir-497 mmu-mir-195/rno-mir-195/hsa-mir-195
+	10	rno-mir-212/hsa-mir-212/mmu-mir-212 hsa-mir-132/rno-mir-132/mmu-mir-132
+	10	hsa-mir-144/rno-mir-144/mmu-mir-144 rno-mir-451/mmu-mir-451
+	10	rno-mir-193/mmu-mir-193 hsa-mir-365-2/rno-mir-365
+	11	hsa-mir-99a/rno-mir-99a/mmu-mir-99a mmu-let-7c-1/rno-let-7c-1/hsa-let-7c hsa-mir-125b-2/rno-mir-125b-2/mmu-mir-125b-2
+	11	rno-mir-301b/hsa-mir-301b mmu-mir-130b/rno-mir-130b
-	12	hsa-mir-25/mmu-mir-25/rno-mir-25 hsa-mir-93/mmu-mir-93/rno-mir-93 mmu-mir-106b/hsa-mir-106b/rno-mir-106b
+	13	hsa-mir-181a-1/rno-mir-181a-1/mmu-mir-181a-1 hsa-mir-181b-1/rno-mir-181b-1/mmu-mir-181b-1
+	13	mmu-mir-199a-2/rno-mir-199a/hsa-mir-199a-2 rno-mir-214/hsa-mir-214/mmu-mir-214
+	13	rno-mir-194-1/mmu-mir-194-1 rno-mir-215
+	13	hsa-mir-29b-2/mmu-mir-29b-2/rno-mir-29b-2 mmu-mir-29c/hsa-mir-29c/rno-mir-29c
+	14	mmu-mir-216b/hsa-mir-216b rno-mir-216a/mmu-mir-216a rno-mir-217
+	15	hsa-mir-17/mmu-mir-17/rno-mir-17-1 mmu-mir-18a/rno-mir-18a/hsa-mir-18a hsa-mir-19a/mmu-mir-19a/rno-mir-19a mmu-mir-20a/rno-mir-20a/hsa-mir-20a hsa-mir-19b-1/mmu-mir-19b-1/rno-mir-19b-1 hsa-mir-92a-1/mmu-mir-92a-1/rno-mir-92a-1
-	15	hsa-mir-208/mmu-mir-208/rno-mir-208 mmu-mir-208b/hsa-mir-208b
+	17	mmu-let-7a-1/rno-let-7a-1/hsa-let-7f-2/mmu-let-7f-2/rno-let-7f-2/hsa-let-7a-1 mmu-let-7f-1/rno-let-7f-1/hsa-let-7f-1 mmu-let-7d/rno-let-7d/hsa-let-7d
-	17	hsa-mir-24-1/mmu-mir-24-1/rno-mir-24-1 mmu-mir-27b/hsa-mir-27b/rno-mir-27b mmu-mir-23b/hsa-mir-23b/rno-mir-23b
-	18	mmu-mir-133a-1/hsa-mir-133a-1/rno-mir-133a mmu-mir-1-2/hsa-mir-1-2/rno-mir-1
-	18	mmu-mir-145/hsa-mir-145/rno-mir-145 mmu-mir-143/hsa-mir-143/rno-mir-143
+	19	rno-mir-181c/mmu-mir-181c rno-mir-181d/mmu-mir-181d
-	19	mmu-mir-24-2/rno-mir-24-2 hsa-mir-27a/mmu-mir-27a/rno-mir-27a mmu-mir-23a/hsa-mir-23a/rno-mir-23a
+	X	rno-mir-222/mmu-mir-222 hsa-mir-221/rno-mir-221/mmu-mir-221
+	X	mmu-mir-532/rno-mir-532 hsa-mir-188/rno-mir-188/mmu-mir-188 mmu-mir-362/hsa-mir-362 mmu-mir-501/rno-mir-501 mmu-mir-500/hsa-mir-502/rno-mir-500
+	X	hsa-let-7f-2/mmu-let-7f-2/rno-let-7f-2/hsa-let-7a-1 hsa-mir-98/mmu-mir-98/rno-mir-98
-	X	mmu-mir-421/rno-mir-421/hsa-mir-421 rno-mir-374/hsa-mir-374b/mmu-mir-374
-	X	rno-mir-384/hsa-mir-384/mmu-mir-384 hsa-mir-325/rno-mir-325/mmu-mir-325
-	X	hsa-mir-363/rno-mir-363 mmu-mir-92a-2/rno-mir-92a-2 mmu-mir-19b-2/hsa-mir-19b-2/rno-mir-19b-2 rno-mir-20b/mmu-mir-20b hsa-mir-18b/mmu-mir-18b mmu-mir-106a/rno-mir-17-2/hsa-mir-106a
-	X	mmu-mir-450b rno-mir-450a mmu-mir-450a-2 rno-mir-542/hsa-mir-542/mmu-mir-542 rno-mir-351 hsa-mir-503/mmu-mir-503/rno-mir-503 rno-mir-322/mmu-mir-322
-	X	mmu-mir-743a/rno-mir-743a mmu-mir-743b/rno-mir-743b mmu-mir-742/rno-mir-742 mmu-mir-883a/rno-mir-883 mmu-mir-471/rno-mir-471 rno-mir-463 rno-mir-880 mmu-mir-878/rno-mir-878 rno-mir-881 mmu-mir-871/hsa-mir-871/rno-mir-871
-	X	mmu-mir-201 mmu-mir-509
-	Un	hsa-mir-923 hsa-mir-923 hsa-mir-923

## Sheet: miRNA families
Supplementary Table 2b		miRNA clusters mapped to miRNA families
strand+chromosome	amount	clustered miRNA gene families
miRNA clusters found in human				Show Coordination in regulating PPI network	Publication Support
+1+12	2	mir-8 mir-8 mir-8
+1-6-8	3	mir-30 mir-30
-1	1	mir-214 mir-199
-1+9	2	mir-181 mir-181
-1-7	2	mir-29 mir-29
-1	1	mir-192 mir-194
-2	1	mir-217 mir-216 mir-216		*	Szafranska AE, Davison TS, John J, Cannon T, Sipos B, Maghnouj A, Labourier E, Hahn SA: MicroRNA expression alterations are linked to tumorigenesis and non-neoplastic processes in pancreatic ductal adenocarcinoma. Oncogene 2007, 26(30):4442-4452
-2-20	2	mir-663 mir-560
+3-13	2	mir-15 mir-15
-3	1	mir-425 mir-191
-3	1	let-7 mir-135
-4	1	mir-367 mir-302 mir-302 mir-302 mir-302
+5	1	mir-143 mir-145
-5	1	mir-449 mir-449
+6	1	mir-220 mir-220 mir-220
+6-18+20	3	mir-1 mir-133		*	Xu C, Lu Y, Pan Z, Chu W, Luo X, Lin H, Xiao J, Shan H, Wang Z, Yang B: The muscle-specific microRNAs miR-1 and miR-133 produce opposing effects on apoptosis by targeting HSP60, HSP70 and caspase-9 in cardiomyocytes. J Cell Sci 2007, 120(Pt 17):3045-3052.
-7	1	mir-653 mir-489
-7	1	mir-25 mir-17 mir-17		*	Wang Q, Li YC, Wang J, Kong J, Qi Y, Quigg RJ, Li X: miR-17-92 cluster accelerates adipocyte differentiation by negatively regulating tumor-suppressor Rb2/p130. Proc Natl Acad Sci U S A 2008, 105(8):2889-2894.
-7	1	mir-182 mir-96 mir-183		*	Pierce ML, Weston MD, Fritzsch B, Gabel HW, Ruvkun G, Soukup GA: MicroRNA-183 family conservation and ciliated neurosensory organ expression. Evol Dev 2008, 10(1):106-113.
-8	1	mir-599 mir-875
+9+22-X	3	let-7 let-7 let-7
+9	1	mir-23 mir-27 mir-24		*	Lal A, Pan Y, Navarro F, Dykxhoorn DM, Moreau L, Meire E, Bentwich Z, Lieberman J, Chowdhury D: miR-24-mediated downregulation of H2AX suppresses DNA repair in terminally differentiated blood cells. Nat Struct Mol Biol 2009.
-9	1	mir-876 mir-873
+11	1	mir-34 mir-34
-11	1	mir-192 mir-194
-11+19+21	3	mir-125 let-7 mir-99		*	Caygill EE, Johnston LA: Temporal regulation of metamorphic processes in Drosophila by the let-7 and miR-125 heterochronic microRNAs. Curr Biol 2008, 18(13):943-950.
+12	1	mir-196 mir-615
+13	1	mir-17 mir-17 mir-19 mir-17 mir-19 mir-25		*	Xiao C, Srinivasan L, Calado DP, Patterson HC, Zhang B, Wang J, Henderson JM, Kutok JL, Rajewsky K: Lymphoproliferative disease and autoimmunity in mice with increased miR-17-92 expression in lymphocytes. Nat Immunol 2008, 9(4):405-414
+14	1	mir-770 mir-493 mir-337 mir-665 mir-431 mir-433 mir-127 mir-432 mir-136 mir-370
+14	1	mir-379 mir-379 mir-299 mir-379 mir-154 mir-379 mir-329 mir-329 mir-154 mir-329 mir-329 mir-368 mir-368 mir-654 mir-368 mir-368 mir-154 mir-154 mir-154 mir-154 mir-889 mir-544 mir-154 mir-154 mir-154 mir-134 mir-668 mir-485 mir-154 mir-154 mir-154 mir-154 mir-541 mir-154 mir-412 mir-154 mir-154 mir-154		*	Fiore R, Khudayberdiev S, Christensen M, Siegel G, Flavell SW, Kim TK, Greenberg ME, Schratt G: Mef2-mediated transcription of the miR379-410 cluster regulates activity-dependent dendritogenesis by fine-tuning Pumilio2 protein levels. Embo J 2009, 28(6):697-710.
-14	1	mir-208 mir-208
+16+17	2	mir-193 mir-365
-17	1	mir-132 mir-132
-17	1	mir-15 mir-497		*	Flavin RJ, Smyth PC, Laios A, O'Toole SA, Barrett C, Finn SP, Russell S, Ring M, Denning KM, Li J et al: Potentially important microRNA cluster on chromosome 17p13.1 in primary peritoneal carcinoma. Mod Pathol 2009, 22(2):197-205.
-17	1	mir-451 mir-144
-17	1	mir-10 mir-196
-17	1	mir-454 mir-130
-17	1	mir-657 mir-338
+19	1	mir-181 mir-181
+19	1	mir-512 mir-512 mir-498 mir-515 mir-515 mir-515 mir-515 mir-515 mir-515 mir-515 mir-515 mir-515 mir-515 mir-515 mir-515 mir-515 mir-515 mir-515 mir-515 mir-515 mir-515 mir-515 mir-515 mir-515 mir-515 mir-515 mir-515 mir-515 mir-515 mir-515 mir-515 mir-515 mir-515 mir-515 mir-515 mir-515 mir-515 mir-515 mir-515 mir-515 mir-515 mir-515 mir-515 mir-515 mir-290 mir-290 mir-373
-19	1	mir-24 mir-27 mir-23
+20	1	mir-941 mir-941
-20	1	mir-296 mir-298
+22	1	mir-130 mir-130
+22+22	2	mir-650 mir-650
-22	1	mir-658 mir-659
+X	1	mir-188 mir-188 mir-500 mir-362 mir-500 mir-188 mir-500		*
-X	1	mir-221 mir-221
-X-X	2	mir-95 mir-374		*
-X	1	mir-363 mir-25 mir-19 mir-17 mir-17 mir-17		*	Hayashita Y, Osada H, Tatematsu Y, Yamada H, Yanagisawa K, Tomida S, Yatabe Y, Kawahara K, Sekido Y, Takahashi T: A polycistronic microRNA cluster, miR-17-92, is overexpressed in human lung cancers and enhances cell proliferation. Cancer Res 2005, 65(21):9628-9632.
-X	1	mir-450 mir-450 mir-450 mir-542 mir-503 mir-322
-X	1	mir-890 mir-888 mir-892 mir-892 mir-891 mir-891
-X	1	mir-513 mir-513 mir-513 mir-513 mir-506 mir-506 mir-506 mir-509 mir-509 mir-509 mir-509 mir-509 mir-509 mir-509
-X	1	mir-224 mir-452
-X	1	mir-105 mir-767 mir-105
miRNA clusters found in mouse
+1+2-18	3	mir-1 mir-133
+1-4-15	3	mir-30 mir-30
+1-2+3-3-3+6+7+7+7-7-7-7+8+8-9+10-11+12-12-13-13-14+16-17-17-19	26	mir-680 mir-680
+1-8	2	mir-181 mir-181
+1	1	mir-199 mir-214
+1+19	2	mir-194 mir-192
+1-6	2	mir-29 mir-29
+2	1	mir-467 mir-466 mir-467 mir-466 mir-467 mir-467 mir-466 mir-467 mir-467 mir-466 mir-467 mir-466 mir-467 mir-466 mir-467 mir-467 mir-466 mir-467 mir-467 mir-466 mir-467 mir-466 mir-467 mir-467 mir-466 mir-467 mir-467 mir-466 mir-467 mir-467 mir-466 mir-467 mir-467 mir-466 mir-467 mir-466 mir-467 mir-467 mir-466 mir-467 mir-466 mir-467 mir-466 mir-467 mir-467 mir-467
-2	1	mir-129 mir-670
-2	1	mir-296 mir-298
+3-14	2	mir-15 mir-15
+3	1	mir-680 mir-137
+3	1	mir-302 mir-302 mir-302 mir-302 mir-367
-3	1	mir-720 mir-720
+4	1	mir-697 mir-680 mir-698
-4	1	mir-876 mir-873
-4-6	2	mir-8 mir-8 mir-8
-5	1	mir-25 mir-17 mir-17
-6	1	mir-653 mir-489
-6	1	mir-182 mir-96 mir-183
+8+13	2	mir-23 mir-27 mir-24
+9+16+17	3	mir-99 let-7 mir-125
+9	1	mir-135 let-7
+9	1	mir-191 mir-425
-9	1	mir-34 mir-34
+10	1	mir-26 mir-546
+11	1	mir-216 mir-216 mir-217
+11	1	mir-497 mir-15
+11	1	mir-132 mir-132
+11	1	mir-144 mir-451
+11+16	2	mir-193 mir-365
+11	1	mir-196 mir-10
+12	1	mir-770 mir-673 mir-493 mir-337 mir-540 mir-665 mir-431 mir-433 mir-127 mir-434 mir-136 mir-370
+12	1	mir-882 mir-379 mir-379 mir-299 mir-379 mir-154 mir-379 mir-154 mir-679 mir-666 mir-329 mir-329 mir-667 mir-368 mir-654 mir-368 mir-368 mir-154 mir-154 mir-154 mir-154 mir-544 mir-154 mir-134 mir-668 mir-485 mir-453 mir-154 mir-154 mir-154 mir-541 mir-154 mir-412 mir-154 mir-154
+13	1	mir-449 mir-449 mir-449
-13+15+X	3	let-7 let-7 let-7
+14	1	mir-17 mir-17 mir-19 mir-17
-14	1	mir-208 mir-208
+15	1	mir-196 mir-615
-16	1	mir-130 mir-130
+17	1	mir-696 mir-715
-18	1	mir-145 mir-143
-X	1	mir-500 mir-500 mir-362 mir-188 mir-188
-X	1	mir-221 mir-221
-X	1	mir-363 mir-25 mir-19 mir-17 mir-17 mir-17
-X	1	mir-450 mir-450 mir-450 mir-542 mir-351 mir-503 mir-322
-X	1	mir-743 mir-743 mir-742 mir-883 mir-883 mir-471 mir-741 mir-463 mir-880 mir-878 mir-881 mir-743 mir-470 mir-465 mir-465 mir-465 mir-465 mir-465
-X	1	mir-201 mir-547 mir-509
-X	1	mir-224 mir-452
-X	1	mir-95 mir-374
-X	1	mir-384 mir-325
miRNA clusters found in rat
+1+8+11	3	mir-99 let-7 mir-125
+1+13	2	mir-194 mir-192
-1	1	mir-290 mir-290 mir-290 mir-290 mir-290
+2-3-Un	3	mir-923 mir-923
+2	1	mir-449 mir-449 mir-449
+2	1	mir-15 mir-15
-3	1	mir-129 mir-670
-3	1	mir-296 mir-298
-4	1	mir-653 mir-489
-4	1	mir-96 mir-183
-4+13	2	mir-29 mir-29
-4-5	2	mir-8 mir-8
-5	1	mir-876 mir-873
-5-7+9	3	mir-30 mir-30
+6	1	mir-770 mir-673 mir-493 mir-337 mir-540 mir-665 mir-431 mir-433 mir-127 mir-434 mir-136 mir-370
+6	1	mir-379 mir-379 mir-299 mir-379 mir-154 mir-379 mir-154 mir-679 mir-666 mir-329 mir-329 mir-667 mir-368 mir-368 mir-368 mir-154 mir-154 mir-154 mir-154 mir-544 mir-154 mir-134 mir-668 mir-485 mir-453 mir-154 mir-154 mir-154 mir-541 mir-154 mir-412 mir-154 mir-154
+7+17+X	3	let-7 let-7
+7	1	mir-196 mir-615
+8	1	mir-191 mir-425
-8	1	mir-34 mir-34
+9-18	2	mir-1 mir-133
+10	1	mir-497 mir-15
+10	1	mir-132 mir-132
+10	1	mir-144 mir-451
+10	1	mir-193 mir-365
+11	1	mir-130 mir-130
-12	1	mir-25 mir-17 mir-17
+13+19	2	mir-181 mir-181
+13	1	mir-199 mir-214
+14	1	mir-216 mir-216 mir-217
+15	1	mir-17 mir-17 mir-19 mir-17 mir-19 mir-25
-15	1	mir-208 mir-208
-17-19	2	mir-24 mir-27 mir-23
-18	1	mir-145 mir-143
+X	1	mir-221 mir-221
+X	1	mir-188 mir-188 mir-362 mir-500 mir-500
-X	1	mir-95 mir-374
-X	1	mir-384 mir-325
-X	1	mir-363 mir-25 mir-19 mir-17 mir-17 mir-17
-X	1	mir-450 mir-450 mir-450 mir-542 mir-351 mir-503 mir-322
-X	1	mir-743 mir-743 mir-742 mir-883 mir-471 mir-463 mir-880 mir-878 mir-881 mir-743
-X	1	mir-201 mir-509
