# Supplementary material for: Clustered microRNAs' coordination in regulating protein-protein interaction network
Source: BMC Syst Biol. 2009 Jun 26;3:65. doi: 10.1186/1752-0509-3-65 (PMC2714305; doi:10.1186/1752-0509-3-65)
Supplement: Additional file 3 — miRNA clusters' conservation among human, mouse and rat. This file contains miRNA clusters conserved or partially conserved among human, mouse and rat. [file 1752-0509-3-65-S3.xls]

## Sheet: Sheet1
Supplementary Table 3			miRNA clusters’ conservation among human, mouse and rat
	human			mouse			rat
strand+chromosome	count	clustered miRNAs	strand+chromosome	count	clustered miRNAs	strand+chromosome	count	clustered miRNAs
Fully conserved among human, mouse, and rat genome
+1+12	2	mir-8 mir-8 mir-8	-4-6	2	mir-8 mir-8 mir-8	-4-5	2	mir-8 mir-8
+1-6-8	3	mir-30 mir-30	+1-4-15	3	mir-30 mir-30	-5-7+9	3	mir-30 mir-30
-1	1	mir-214 mir-199	+1	1	mir-199 mir-214	+13	1	mir-199 mir-214
-1+9	2	mir-181 mir-181	+1-8	2	mir-181 mir-181	+13+19	2	mir-181 mir-181
-1-7	2	mir-29 mir-29	+1-6	2	mir-29 mir-29	-4+13	2	mir-29 mir-29
-2	1	mir-217 mir-216 mir-216	+11	1	mir-216 mir-216 mir-217	+14	1	mir-216 mir-216 mir-217
+3-13	2	mir-15 mir-15	+3-14	2	mir-15 mir-15	+2	1	mir-15 mir-15
-3	1	mir-425 mir-191	+9	1	mir-191 mir-425	+8	1	mir-191 mir-425
+5	1	mir-143 mir-145	-18	1	mir-145 mir-143	-18	1	mir-145 mir-143
-5	1	mir-449 mir-449	+13	1	mir-449 mir-449 mir-449	+2	1	mir-449 mir-449 mir-449
+6-18+20	3	mir-1 mir-133	+1+2-18	3	mir-1 mir-133	+9-18	2	mir-1 mir-133
-7	1	mir-653 mir-489	-6	1	mir-653 mir-489	-4	1	mir-653 mir-489
+9+22-23	3	let-7 let-7 let-7	-13+15+20	3	let-7 let-7 let-7	+7+17+21	3	let-7 let-7
+9	1	mir-23 mir-27 mir-24	+8+13	2	mir-23 mir-27 mir-24	-17-19	2	mir-24 mir-27 mir-23
-9	1	mir-876 mir-873	-4	1	mir-876 mir-873	-5	1	mir-876 mir-873
+11	1	mir-34 mir-34	-9	1	mir-34 mir-34	-8	1	mir-34 mir-34
-11	1	mir-192 mir-194	+1+19	2	mir-194 mir-192	+1+13	2	mir-194 mir-192
-11+19+21	3	mir-125 let-7 mir-99	+9+16+17	3	mir-99 let-7 mir-125	+1+8+11	3	mir-99 let-7 mir-125
+12	1	mir-196 mir-615	+15	1	mir-196 mir-615	+7	1	mir-196 mir-615
-14	1	mir-208 mir-208	-14	1	mir-208 mir-208	-15	1	mir-208 mir-208
+16+17	2	mir-193 mir-365	+11+16	2	mir-193 mir-365	+10	1	mir-193 mir-365
-17	1	mir-132 mir-132	+11	1	mir-132 mir-132	+10	1	mir-132 mir-132
-17	1	mir-15 mir-497	+11	1	mir-497 mir-15	+10	1	mir-497 mir-15
-17	1	mir-451 mir-144	+11	1	mir-144 mir-451	+10	1	mir-144 mir-451
-20	1	mir-296 mir-298	-2	1	mir-296 mir-298	-3	1	mir-296 mir-298
+22	1	mir-130 mir-130	-16	1	mir-130 mir-130	+11	1	mir-130 mir-130
-23	1	mir-221 mir-221	-20	1	mir-221 mir-221	+21	1	mir-221 mir-221
-23-23	2	mir-95 mir-374	-20	1	mir-95 mir-374	-21	1	mir-95 mir-374
-23	1	mir-363 mir-25 mir-19 mir-17 mir-17 mir-17	-20	1	mir-363 mir-25 mir-19 mir-17 mir-17 mir-17	-21	1	mir-363 mir-25 mir-19 mir-17 mir-17 mir-17
-1	1	mir-566 mir-192 mir-194	-20	1	mir-500 mir-500 mir-362 mir-188 mir-188	+21	1	mir-188 mir-188 mir-362 mir-500 mir-500
-7	1	mir-25 mir-17 mir-17	-5	1	mir-25 mir-17 mir-17	-12	1	mir-25 mir-17 mir-17
Fully conserved between human, mouse, and partially conserved in rat genome
+3-13	2	mir-15 mir-15	+3-14	2	mir-15 mir-15	+10	1	mir-497 mir-15
-3	1	let-7 mir-135	+9	1	mir-135 let-7	+7+17+21	3	let-7 let-7
-7	1	mir-182 mir-96 mir-183	-6	1	mir-182 mir-96 mir-183	-4	1	mir-96 mir-183
+9+22-23	3	let-7 let-7 let-7	-13+15+20	3	let-7 let-7 let-7	+1+8+11	3	mir-99 let-7 mir-125
-17	1	mir-15 mir-497	+11	1	mir-497 mir-15	+2	1	mir-15 mir-15
-23	1	mir-363 mir-25 mir-19 mir-17 mir-17 mir-17	-20	1	mir-363 mir-25 mir-19 mir-17 mir-17 mir-17	-12	1	mir-25 mir-17 mir-17
-23	1	mir-363 mir-25 mir-19 mir-17 mir-17 mir-17	-20	1	mir-363 mir-25 mir-19 mir-17 mir-17 mir-17	+15	1	mir-17 mir-17 mir-19 mir-17 mir-19 mir-25
Only conserved in human and mouse genome
-4	1	mir-367 mir-302 mir-302 mir-302 mir-302	+3	1	mir-302 mir-302 mir-302 mir-302 mir-367
-23	1	mir-224 mir-452	-20	1	mir-224 mir-452
Fully conserved in human, rat genome and partially conserved in mouse genome
+3-13	2	mir-15 mir-15	+11	1	mir-497 mir-15	+2	1	mir-15 mir-15
+9+22-23	3	let-7 let-7 let-7	+9+16+17	3	mir-99 let-7 mir-125	+7+17+21	3	let-7 let-7
+9+22-23	3	let-7 let-7 let-7	+9	1	mir-135 let-7	+7+17+21	3	let-7 let-7
-11+19+21	3	mir-125 let-7 mir-99	-13+15+20	3	let-7 let-7 let-7	+1+8+11	3	mir-99 let-7 mir-125
+13	1	mir-17 mir-17 mir-19 mir-17 mir-19 mir-25	-5	1	mir-25 mir-17 mir-17	+15	1	mir-17 mir-17 mir-19 mir-17 mir-19 mir-25
+13	1	mir-17 mir-17 mir-19 mir-17 mir-19 mir-25	+14	1	mir-17 mir-17 mir-19 mir-17	+15	1	mir-17 mir-17 mir-19 mir-17 mir-19 mir-25
+13	1	mir-17 mir-17 mir-19 mir-17 mir-19 mir-25	-20	1	mir-363 mir-25 mir-19 mir-17 mir-17 mir-17	+15	1	mir-17 mir-17 mir-19 mir-17 mir-19 mir-25
-17	1	mir-15 mir-497	+3-14	2	mir-15 mir-15	+10	1	mir-497 mir-15
-23	1	mir-363 mir-25 mir-19 mir-17 mir-17 mir-17	-5	1	mir-25 mir-17 mir-17	-21	1	mir-363 mir-25 mir-19 mir-17 mir-17 mir-17
-23	1	mir-363 mir-25 mir-19 mir-17 mir-17 mir-17	+14	1	mir-17 mir-17 mir-19 mir-17	-21	1	mir-363 mir-25 mir-19 mir-17 mir-17 mir-17
Only conserved in mouse and rat genome
			-2	1	mir-129 mir-670	-3	1	mir-129 mir-670
			-20	1	mir-450 mir-450 mir-450 mir-542 mir-351 mir-503 mir-322	-21	1	mir-450 mir-450 mir-450 mir-542 mir-351 mir-503 mir-322
			+12	1	mir-770 mir-673 mir-493 mir-337 mir-540 mir-665 mir-431 mir-433 mir-127 mir-434 mir-136 mir-370	+6	1	mir-770 mir-673 mir-493 mir-337 mir-540 mir-665 mir-431 mir-433 mir-127 mir-434 mir-136 mir-370
			-20	1	mir-384 mir-325	-21	1	mir-384 mir-325
